# Supplementary material for: Analysis on the structure effect of marine fishery total factor productivity under high-quality development in China
Source: PLoS One. 2021 Nov 24;16(11):e0259853. doi: 10.1371/journal.pone.0259853 (PMC8612771; doi:10.1371/journal.pone.0259853)
Supplement: S1 Data — (XLS) [file pone.0259853.s001.xls]

## Sheet: Model calculation data
region	year	explained variable	explanatory variables
		mftfp	sadvance	srationalize	ssoften	mfcs	mfsp
Tianjin	2004	0.989	4.752	0.974	0.025	0.28	0.099
Tianjin	2005	0.677	4.79	0.955	0.047	0.287	0.041
Tianjin	2006	0.957	4.783	0.926	0.044	0.503	0.03
Tianjin	2007	1.586	5.438	1.531	0.298	0.471	0.045
Tianjin	2008	0.57	4.751	0.683	0.022	0.576	0.038
Tianjin	2009	1.596	4.911	1.253	0.115	0.555	0.023
Tianjin	2010	0.972	5.243	1.331	0.224	0.574	0.018
Tianjin	2011	0.7	5.053	1.329	0.157	0.531	0.013
Tianjin	2012	1.365	5.016	1.151	0.136	0.524	0.017
Tianjin	2013	1.467	4.986	1.005	0.122	0.181	0.009
Tianjin	2014	1.067	4.927	0.803	0.099	0.183	0.007
Tianjin	2015	1.013	4.95	0.83	0.108	0.162	0.007
Tianjin	2016	0.89	4.864	0.72	0.072	0.194	0.007
Shandong	2004	1.066	5.551	1.843	0.225	1.265	0.541
Shandong	2005	1.057	5.545	1.856	0.22	1.336	0.699
Shandong	2006	1.05	5.558	1.906	0.218	1.451	0.799
Shandong	2007	0.938	5.577	1.95	0.233	1.446	0.725
Shandong	2008	0.909	5.552	2.036	0.251	1.456	0.694
Shandong	2009	1.014	5.597	2.118	0.275	1.557	0.679
Shandong	2010	0.968	5.57	2.165	0.263	1.585	0.732
Shandong	2011	0.92	5.696	2.15	0.28	1.646	0.823
Shandong	2012	1.097	5.449	2.134	0.24	1.746	0.846
Shandong	2013	0.981	5.415	2.142	0.238	1.88	0.866
Shandong	2014	1.012	5.428	2.186	0.234	1.803	0.891
Shandong	2015	0.933	5.451	2.218	0.239	1.816	0.864
Shandong	2016	0.953	5.47	2.304	0.247	1.817	0.865
Guangdong	2004	0.934	5.349	1.629	0.268	1.232	0.247
Guangdong	2005	1.067	5.523	1.625	0.32	1.313	0.239
Guangdong	2006	1.189	5.547	1.688	0.321	1.435	0.251
Guangdong	2007	0.898	5.551	1.734	0.318	1.485	0.294
Guangdong	2008	1.077	5.468	1.757	0.296	1.45	0.282
Guangdong	2009	1.006	5.621	1.811	0.345	1.538	0.265
Guangdong	2010	0.949	5.658	1.749	0.357	1.634	0.261
Guangdong	2011	1.044	5.849	1.783	0.398	1.74	0.255
Guangdong	2012	0.997	5.628	1.78	0.352	1.761	0.25
Guangdong	2013	0.987	5.651	1.777	0.356	1.847	0.242
Guangdong	2014	1.044	5.739	1.711	0.383	1.885	0.228
Guangdong	2015	1.034	5.848	1.645	0.409	1.944	0.226
Guangdong	2016	1.024	6.026	1.539	0.451	2.057	0.243
Guangxi	2004	0.985	4.957	1.408	0.144	1.074	0.1
Guangxi	2005	1.034	5.008	1.448	0.163	1.057	0.076
Guangxi	2006	1.06	4.968	1.476	0.148	1.107	0.079
Guangxi	2007	0.814	4.866	1.389	0.101	1.14	0.118
Guangxi	2008	0.925	4.837	1.404	0.085	1.167	0.103
Guangxi	2009	1.006	5.057	1.561	0.183	1.232	0.263
Guangxi	2010	1.04	4.97	1.637	0.139	1.315	0.305
Guangxi	2011	0.932	5.02	1.719	0.149	1.38	0.31
Guangxi	2012	1.085	4.924	1.621	0.126	1.455	0.337
Guangxi	2013	0.912	4.936	1.629	0.13	1.616	0.327
Guangxi	2014	1.009	4.853	1.378	0.08	1.67	0.325
Guangxi	2015	1.041	4.877	1.492	0.095	1.744	0.316
Guangxi	2016	0.997	4.868	1.437	0.091	1.844	0.307
Jiangsu	2004	0.985	5.179	1.646	0.111	0.822	0.383
Jiangsu	2005	1.09	5.156	1.677	0.119	0.946	0.381
Jiangsu	2006	1.043	5.149	1.754	0.135	1.038	0.394
Jiangsu	2007	1	5.173	1.841	0.152	1.091	0.398
Jiangsu	2008	0.981	5.12	1.878	0.16	1.167	0.379
Jiangsu	2009	1.104	5.154	1.919	0.18	1.289	0.389
Jiangsu	2010	1.075	5.316	1.984	0.272	1.355	0.372
Jiangsu	2011	0.904	5.395	1.906	0.294	1.456	0.437
Jiangsu	2012	1.223	5.352	2.037	0.281	1.561	0.504
Jiangsu	2013	1.143	5.371	1.99	0.291	1.638	0.467
Jiangsu	2014	0.998	5.352	2.021	0.285	1.648	0.482
Jiangsu	2015	1.025	5.395	2.025	0.297	1.519	0.504
Jiangsu	2016	1.057	5.49	2.017	0.323	1.589	0.503
Hebei	2004	1.073	4.906	1.461	0.081	0.726	0.24
Hebei	2005	0.921	4.999	1.658	0.163	0.84	0.235
Hebei	2006	1.038	4.989	1.669	0.159	0.972	0.22
Hebei	2007	1.04	4.931	1.587	0.078	1.071	0.299
Hebei	2008	0.453	4.881	1.509	0.044	1.169	0.232
Hebei	2009	0.995	4.888	1.485	0.046	1.187	0.227
Hebei	2010	1.012	4.858	1.381	0.039	1.3	0.218
Hebei	2011	0.995	4.888	1.482	0.044	1.237	0.209
Hebei	2012	1.067	4.855	1.403	0.032	1.513	0.203
Hebei	2013	1.035	4.859	1.384	0.036	1.961	0.17
Hebei	2014	1.063	4.839	1.316	0.036	2.053	0.096
Hebei	2015	1.104	4.836	1.308	0.039	1.991	0.087
Hebei	2016	1.056	4.814	1.248	0.044	1.731	0.09
Zhejiang	2004	1.117	5.498	1.657	0.25	0.289	0.375
Zhejiang	2005	1.071	5.534	1.648	0.238	0.28	0.413
Zhejiang	2006	1.451	5.609	1.641	0.253	0.245	0.471
Zhejiang	2007	0.961	5.635	1.612	0.226	0.342	0.567
Zhejiang	2008	0.731	5.682	1.602	0.215	0.326	0.561
Zhejiang	2009	0.92	5.619	1.695	0.254	0.276	0.532
Zhejiang	2010	1.008	5.555	1.74	0.245	0.276	0.523
Zhejiang	2011	1.003	5.744	1.696	0.275	0.259	0.508
Zhejiang	2012	1.375	5.511	1.782	0.24	0.25	0.478
Zhejiang	2013	0.832	5.622	1.698	0.294	0.245	0.463
Zhejiang	2014	1.05	5.569	1.789	0.255	0.238	0.465
Zhejiang	2015	1.008	5.574	1.79	0.256	0.237	0.422
Zhejiang	2016	0.89	5.727	1.858	0.299	0.233	0.43
Hainan	2004	0.835	4.866	1.187	0.021	0.162	0.231
Hainan	2005	1.095	4.868	1.276	0.026	0.177	0.233
Hainan	2006	1.866	4.871	1.227	0.026	0.185	0.207
Hainan	2007	0.721	4.891	1.21	0.026	0.191	0.312
Hainan	2008	0.737	4.952	1.341	0.037	0.181	0.314
Hainan	2009	0.912	4.966	1.392	0.051	0.189	0.305
Hainan	2010	0.909	4.948	1.337	0.049	0.185	0.302
Hainan	2011	0.912	5.014	1.371	0.057	0.181	0.302
Hainan	2012	1.087	4.949	1.198	0.047	0.195	0.294
Hainan	2013	0.884	4.939	1.069	0.045	0.221	0.279
Hainan	2014	1.034	4.899	0.873	0.042	0.221	0.217
Hainan	2015	1.046	4.905	0.849	0.045	0.19	0.189
Hainan	2016	1.854	4.907	0.777	0.044	0.199	0.177
Fujian	2004	1.005	5.428	1.855	0.269	1.343	0.307
Fujian	2005	0.881	5.426	1.904	0.275	1.253	0.339
Fujian	2006	1.149	5.423	1.89	0.27	1.437	0.331
Fujian	2007	0.899	5.388	1.94	0.252	1.428	0.403
Fujian	2008	0.937	5.232	1.958	0.176	1.401	0.381
Fujian	2009	0.93	5.311	1.994	0.216	1.445	0.399
Fujian	2010	1.102	5.361	2.009	0.214	1.455	0.447
Fujian	2011	0.906	5.542	1.948	0.242	1.505	0.493
Fujian	2012	1.136	5.361	1.994	0.201	1.555	0.502
Fujian	2013	0.846	5.358	1.991	0.194	1.637	0.48
Fujian	2014	1.06	5.375	1.972	0.186	1.694	0.493
Fujian	2015	0.904	5.376	1.933	0.18	1.741	0.498
Fujian	2016	1.033	5.346	1.898	0.171	1.856	0.505
Liaoning	2004	1.26	5.241	1.953	0.237	1.321	0.281
Liaoning	2005	0.913	5.232	1.989	0.225	1.395	0.302
Liaoning	2006	0.922	5.255	2.049	0.223	1.199	0.402
Liaoning	2007	0.94	5.265	2.092	0.224	1.591	0.463
Liaoning	2008	0.829	5.346	2.115	0.254	1.772	0.494
Liaoning	2009	0.918	5.319	2.092	0.243	1.893	0.56
Liaoning	2010	1.25	5.245	2.082	0.205	1.957	0.564
Liaoning	2011	1.067	5.367	2.192	0.226	1.991	0.528
Liaoning	2012	0.752	5.25	2.195	0.208	2.096	0.537
Liaoning	2013	0.997	5.241	2.128	0.206	2.203	0.534
Liaoning	2014	1.062	5.255	2.157	0.212	2.056	0.523
Liaoning	2015	0.899	5.171	2.063	0.201	2.135	0.542
Liaoning	2016	0.997	5.178	2.078	0.206	2.27	0.538

## Sheet: Fig1.
China	Total fishery economic output value	Aquatic product output	seafood output
	billion RMB	million tons	million tons
2010	1292.95	53.73	26.8589
2011	1500.5	56.032	27.9324
2012	1732.19	59.077	29.1099
2013	1935.19	61.72	31.3878
2014	2085.89	64.615	32.9617
2015	2201.99	66.9965	34.0961
2016	2366.23	69.0125	34.9015

## Sheet: Fig 2.
REGIONS	2010 year(billion RMB)	2016 year(billion RMB)
Tianjin	6.97583	10.1585
Hebei	17.6625	25.9305
Liaoning	104.978	145.762
Jiangsu	130.977	302.057
Zhejiang	134.158	196.498
Fujian	149.594	273.412
Shandong	237.513	390.215
Guangdong	161.636	286.309
Guangxi	35.4332	60.7919
Hainan	25.9267	51.7488

## Sheet: Fig 3
China	Proportion		Original value(100 million yuan)
	2010 year	2016 year	2010 year	2016 year
The primary fishery industry	0.522202	0.507259	6751.8	12002.9
The secondary fishery industry	0.238896	0.228657	3088.8	5410.54
The tertiary fishery Industry	0.238902	0.264085	3088.88	6248.85
total	1	1	12929.5	23662.3

## Sheet: Fig 4
	Proportion
	2010	2016
marine aquaculture	0.244468	0.261636
marine capture	0.188413	0.164729
aquatic fingerlings	0.0556084	0.0534005

## Sheet: Fig 5
	Proportion		Original value(100 million yuan)
	2010 year	2016 year	2010 year	2016 year
Aquatic product processing	0.763598	0.755975	2358.6	4090.23
Fish feed	0.0979442	0.110738	302.53	599.15
Fishing boat and fishing machinery repair	0.0267728	0.0421534	82.6957	228.073
Fishery rope net	0.0179732	0.0222824	55.5157	120.56
Fishery building	0.0347847	0.0472491	107.443	255.643
Fishery drugs	0.00409561	0.00317866	12.6505	17.1983
others	0.0548312	0.0184232	169.363	99.6796
total	1	0.999999	3088.8	5410.54

## Sheet: Fig 6
	Proportion		Original value(100 million yuan)
	2010year	2016year	2010year	2016year
Aquatic products circulation	0.814905	0.810298	2517.14	5063.43
Aquatic products transportation	0.0498907	0.0531825	154.106	332.33
Recreational fishery	0.0683891	0.106345	211.245	664.536
others	0.0668154	0.0301746	206.384	188.557
total	1	1	3088.88	6248.85
